# Supplementary material for: Influence of high-energy laser therapy to the patellar tendon on its ligamentous microcirculation: An experimental intervention study
Source: PLoS One. 2023 Mar 27;18(3):e0275883. doi: 10.1371/journal.pone.0275883 (PMC10042339; doi:10.1371/journal.pone.0275883)
Supplement: S1 Data — (XLSX) [file pone.0275883.s002.xlsx]

## Sheet: Outcomes
			FLIR ONE Temperature												O2C Flow			O2C SO2(%)			O2C rHb
	Code	Side	t0a	t0b	t0c	t0	t1a	t1b	t1c	t1	t2a	t2b	t2c	t2	t0	t1	t2	t0	t1	t2	t0	t1	t2
	1	l	28.3	28.2	28.5	28.3333	37.5	38.2	37.8	37.8333	31.4	31.4	31.4	31.4	51	133	81	51	61	41	40	33	46
	2	r	27.9	37.9	27.9	31.2333	42	42	42	42	30.8	30.8	30.8	30.8	16	97	54	31	70	57	59	46	38
	3	r	27.3	27.3	27.3	27.3	38.3	38.3	38.3	38.3	29.5	29.5	29.5	29.5	44	151	69	55	80	71	49	39	30
	4	r	28.2	28.2	28.2	28.2	39.2	39.2	39.2	39.2	32	32	32	32	19	189	98	43	81	66	55	36	27
	5	l	27.9	27.9	27.9	27.9	39.4	39.4	39.4	39.4	29.6	29.6	29.6	29.6	25	123	69	26	49	47	41	36	35
	6	l	27.5	27.5	27.5	27.5	39.2	39.2	39.2	39.2	31	31	31	31	30	128	78	53	87	77	48	51	40
	7	r	29	29	29	29	39	39	39	39	31.3	31.3	31.3	31.3	75	122	87	30	54	56	36	28	28
	8	r	28.9	28.9	28.9	28.9	37.2	37.2	37.2	37.2	27.2	27.2	27.2	27.2	40	129	53	58	76	60	34	40	30
	9	l	28.9	28.9	28.9	28.9	37.8	37.8	37.8	37.8	29.7	29.7	29.7	29.7	28	74	35	51	74	66	60	39	37
	10	l	27.6	27.6	27.6	27.6	38	38	38	38	29.9	29.9	29.9	29.9	40	123	44	56	67	57	36	33	32
	11	l	26.9	26.9	26.9	26.9	36.9	36.9	36.9	36.9	29.9	29.9	29.9	29.9	15	46	49	16	47	42	58	49	54
	12	l	27.9	27.9	27.9	27.9	36.9	36.9	36.9	36.9	27.9	27.9	27.9	27.9	25	93	34	48	51	58	50	46	35
	13	r	27.3	27.3	27.3	27.3	36.8	36.8	36.8	36.8	30.7	30.7	30.7	30.7	43	147	76	50	69	55	39	36	31
	14	r	28.5	28.5	28.5	28.5	34.2	34.2	34.2	34.2	31.4	31.4	31.4	31.4	92	127	126	26	39	55	38	40	35
	15	r	27.5	27.5	27.5	27.5	36	36	36	36	31	31	31	31	26	154	72	17	41	8	43	38	28
	16	r	30.2	30.2	30.2	30.2	36.9	36.9	36.9	36.9	30.2	30.2	30.2	30.2	50	155	66	33	4	34	64	25	49
	17	l	26.9	26.9	26.9	26.9	37.3	37.3	37.3	37.3	28.3	28.3	28.3	28.3	32	105	34	3	26	13	35	41	45
	18	r	27.3	27.3	27.3	27.3	35.3	35.3	35.3	35.3	31.5	31.5	31.5	31.5	42	139	91	52	65	65	31	28	29
	19	l	27.2	27.2	27.2	27.2	36.8	36.8	36.8	36.8	28.5	28.5	28.5	28.5	21	52	36	19	47	39	42	40	40
	20	r	29.5	29.5	29.5	29.5	39.9	39.9	39.9	39.9	31	31	31	31	38	158	46	26	48	46	50	38	39
	21	r	28.6	28.6	28.6	28.6	36.1	36.1	36.1	36.1	30.7	30.7	30.7	30.7	49	128	76	30	69	60	36	27	27
